# Supplementary material for: The Intestinal Eukaryotic and Bacterial Biome of Spotted Hyenas: The Impact of Social Status and Age on Diversity and Composition
Source: Front Cell Infect Microbiol. 2017 Jun 16;7:262. doi: 10.3389/fcimb.2017.00262 (PMC5472691; doi:10.3389/fcimb.2017.00262)
Supplement: Supplementary file 1 [file Table1.XLSX]

## Sheet: supplementary_file1
Forward primer name	Reverse Primer name	Forward primer sequence	Reverse primer sequence	Target gene	Target region(s)
ACM_008	Klin0341_CR	AGAGTTTGATCCTGGCTCAG	CTGCWGCCNCCCGTAGG	16S	V1-V2
ADM330	Klin0785_CR	ACTCCTACGGGAGGCAGC	GACTACHVGGGTATCTAATCC	16S	V3-V4
Klin0341	Klin0785_CR	CCTACGGGNGGCWGCAG	GACTACHVGGGTATCTAATCC	16S	V3-V4
ACM_008	ADM330_CR	AGAGTTTGATCCTGGCTCAG	GCTGCCTCCCGTAGGAGT	16S	V1-V2
MarkN	Mach1CR	GCTTGTCTCAAAGATTAAGCCN	GCGGCTGCTGGCACCA	18S	V1-V2-V3
Gen_600	Mach2Gen	GCCGCGGTAATTCCAGCT	TCCGTCAATTTCTTTAAGTTTCAG	18S	V4-V5
Hadz_566	Mach2Gen	CAGCAGCCGCGGTAATTCC	TCCGTCAATTTCTTTAAGTTTCAG	18S	V4-V5
AmannCR	Mach2Gen	GAGGGCAAGTCTGGTGCC	TCCGTCAATTTCTTTAAGTTTCAG	18S	V4-V5
Mach1	Mach2Gen	TGGTGCCAGCAGCCGC	TCCGTCAATTTCTTTAAGTTTCAG	18S	V4-V5
MarkN	Mark	GCTTGTCTCAAAGATTAAGCCN	GCCTGCTGCCTTCCTTGG	18S	V1-V2
Mach1	Nem_0425_2	TGGTGCCAGCAGCCGC	GAARACATTCTTGGCAAATGCY	18S	V4
Hadz_566	Nem_0425_4R	CAGCAGCCGCGGTAATTCC	ARACATTCTTGGCAAATGCYTTC	18S	V4
Gen_600	Nem_0425_4R	GCCGCGGTAATTCCAGCT	ARACATTCTTGGCAAATGCYTTC	18S	V4
Mach1	Nem_0425_4R	TGGTGCCAGCAGCCGC	ARACATTCTTGGCAAATGCYTTC	18S	V4
Nem_0425_4F	Nem_0425_4R	CGGCTACCACATCCAAGGAA	ARACATTCTTGGCAAATGCYTTC	18S	V4
wang1141	Nem_0425_6	GAATTGACGGAAGGGCACC	AAGGGCATCACAGACCTGTTAT	18S	V6-V7
proti440	proti1580_R	TCCGGAGAGSGRGCCTG	TKGTGGTRCCMYTCCGTCAA	18S	V3-V4-V5
proti643	proti1580_R	CCGCGGTAATTCCAGCTC	TKGTGGTRCCMYTCCGTCAA	18S	V4-V5
proti482	proti1580_R	GGCAGCAGGCGCGSAAM	TKGTGGTRCCMYTCCGTCAA	18S	V3-V4-V5
proti15	proti440_R	TGCCAGTAGTCATATGCTTGTYT	CAGGCYCSCTCTCCGGA	18S	V1-V2
MarkN	proti440_R	GCTTGTCTCAAAGATTAAGCCN	CAGGCYCSCTCTCCGGA	18S	V1-V2
proti15	proti482_R	TGCCAGTAGTCATATGCTTGTYT	KTTSCGCGCCTGCTGCC	18S	V1-V2
MarkN	proti628_R	GCTTGTCTCAAAGATTAAGCCN	GGSTGCTGGCACCAGAC	18S	V1-V2-V3
proti89	proti628_R	CKGCGVATGGCTCATTAMAWC	GGSTGCTGGCACCAGAC	18S	V2-V3
proti15	proti628_R	TGCCAGTAGTCATATGCTTGTYT	GGSTGCTGGCACCAGAC	18S	V1-V2-V3
proti15	proti643_R	TGCCAGTAGTCATATGCTTGTYT	GAGCTGGAATTACCGCGG	18S	V1-V2-V3
proti89	proti643_R	CKGCGVATGGCTCATTAMAWC	GAGCTGGAATTACCGCGG	18S	V2-V3
proti440	wang1141CR	TCCGGAGAGSGRGCCTG	GGTGCCCTTCCGTCAATTC	18S	V3-V4-V5
proti643	wang1141CR	CCGCGGTAATTCCAGCTC	GGTGCCCTTCCGTCAATTC	18S	V4-V5
proti628	wang1141CR	GTCTGGTGCCAGCASCC	GGTGCCCTTCCGTCAATTC	18S	V4-V5
proti1580	wang1624CR6L	TTGACGGARKGGYACCACMA	GGGCGGTGTGTACAAAGG	18S	V6-V7-V8
Hadz_1200CR	wang1624CR6L	GCTTAATTTGACTCAACACGGG	GGGCGGTGTGTACAAAGG	18S	V6-V7-V8
proti1702	wang1624CR6L	YGGTGRTGCATGGCCGYT	GGGCGGTGTGTACAAAGG	18S	V6-V7-V8
Hadz_1200CR	wang1624CR6S	GCTTAATTTGACTCAACACGGG	AGCGACGGGCGGTGTGTA	18S	V6-V7-V8
MarkN	Amann	GCTTGTCTCAAAGATTAAGCCN	GGCACCAGACTTGCCCTC	18S	V1-V2-V3
Medin	Amann	AACCTGGTTGATCCTGCCAG	GGCACCAGACTTGCCCTC	18S	V1-V2-V3
MarkN	Euk360_CR	GCTTGTCTCAAAGATTAAGCCN	TCTCAKGCKCCYTCTCCG	18S	V1-V2
proti1702	EukB_MH	YGGTGRTGCATGGCCGYT	TGATCCTTCTGCAGGTTCACC	18S	V7-V8-V9
Nem_0425_6CR	EukB_MH	ATAACAGGTCTGTGATGCCCTT	TGATCCTTCTGCAGGTTCACC	18S	V7-V8-V9
Hadz_1200CR	EukB_MH	GCTTAATTTGACTCAACACGGG	TGATCCTTCTGCAGGTTCACC	18S	V6-V7-V8-V9
Nem_0425_6CR	EukB_MV	ATAACAGGTCTGTGATGCCCTT	TCCTTCTGCAGGTTCACCTAC	18S	V6-V7-V8-V9
proti1702	EukB_MV	YGGTGRTGCATGGCCGYT	TCCTTCTGCAGGTTCACCTAC	18S	V7-V8-V9
Hadz_1200CR	EukB_MV	GCTTAATTTGACTCAACACGGG	TCCTTCTGCAGGTTCACCTAC	18S	V6-V7-V8-V9
Medin	Gen_600_CR	AACCTGGTTGATCCTGCCAG	AGCTGGAATTACCGCGGC	18S	V1-V2-V3
Hadz_566	Hadz_1200	CAGCAGCCGCGGTAATTCC	CCCGTGTTGAGTCAAATTAAGC	18S	V4-V5
Gen_600	Hadz_1200	GCCGCGGTAATTCCAGCT	CCCGTGTTGAGTCAAATTAAGC	18S	V4-V5
AmannCR	Hadz_1200	GAGGGCAAGTCTGGTGCC	CCCGTGTTGAGTCAAATTAAGC	18S	V4-V5
Mach1	Hadz_1200	TGGTGCCAGCAGCCGC	CCCGTGTTGAGTCAAATTAAGC	18S	V4-V5
